# Supplementary material for: Role of Annexin A1 Secreted by Neutrophils in Melanoma Metastasis
Source: Cells. 2023 Jan 27;12(3):425. doi: 10.3390/cells12030425 (PMC9913423; doi:10.3390/cells12030425)
Supplement: Supplementary file 1 [file cells-12-00425-s001.zip]

Archive with 1 entries (1 files):
- cells-2130978-supplementary.pdf
